# Supplementary material for: The lysophospholipase D enzyme Gdpd3 is required to maintain chronic myelogenous leukaemia stem cells
Source: Nat Commun. 2020 Sep 17;11:4681. doi: 10.1038/s41467-020-18491-9 (PMC7499193; doi:10.1038/s41467-020-18491-9)
Supplement: Supplementary file 4 — Source Data [file 41467_2020_18491_MOESM4_ESM.xlsx]

## Sheet: Figure 1b
Title	The lysophospholipase D enzyme Gdpd3 is required to maintain chronic myelogenous leukaemia stem cells
Authour	Kazuhito Naka, Ryosuke Ochiai, Eriko Matsubara, Chie Kondo, Kyung-Min Yang, Takayuki Hoshii, Masatake Araki, Kimi Araki, Yusuke Sotomaru, Ko Sasaki, Kinuko Mitani, Dong-Wook Kim, Akira Ooshima and Seong-Jin Kim
Figure 1 b
Raw data							Processed data
Normal	GDPD3 mRNA						Normal	Gdbd3/actb
	Sample 1	Sample 2	Sample 3	Average				Sample 1	Sample 2	Sample 3	average	stdev
CD150+	605900	670400	784800	687033			CD150+	0.00390567	0.00432144	0.00505887	0.00442866	0.00058403
CD48+	420100	631100	682500	577900			CD48+	0.00266787	0.00400783	0.00433425	0.00366998	0.000883072
MPP	422300	443800	468400	444833			MPP	0.00596244	0.006266	0.00661333	0.00628059	0.000325688
LK	1568000	1860000	1864000	1764000			LK	0.00411117	0.00487677	0.00488726	0.00462507	0.000445078
Normal	actb mRNA
	Sample 1	Sample 2	Sample 3	Average
CD150+	155000000	144700000	165700000	1.55133e+08
CD48+	145300000	163700000	163400000	1.57467e+08
MPP	65070000	76070000	71340000	7.08267e+07
LK	361400000	399300000	383500000	381400000
CML	GDPD3 mRNA						CML	Gdbd3/actb
	Sample 1	Sample 2	Sample 3					Sample 1	Sample 2	Sample 3	average	stdev	T test
CD150+	540700	687600	462000	563433			CD150+	0.013285	0.0168943	0.0113514	0.0138436	0.0028134	0.00475634
CD48+	590500	549000	496000	545167			CD48+	0.009216	0.00856831	0.00774113	0.00850848	0.000739254	0.00189482
MPP	603700	497800	489100	530200			MPP	0.00808382	0.00666577	0.00654928	0.00709963	0.00085433	0.195711
LK	1952000	1677000	1687000	1772000			LK	0.00582107	0.00500099	0.00503082	0.00528429	0.000465104	0.150789
CML	actb mRNA
	Sample 1	Sample 2	Sample 3
CD150+	41530000	38920000	41650000	40700000
CD48+	64190000	61720000	66310000	6.40733e+07
MPP	74810000	77230000	72000000	74680000
LK	345800000	316000000	344200000	3.35333e+08
qRT-PCR determination of Gdpd3 mRNA expression in LT-stem (CD150+), CD48+, MPP, and LK cells (see Supplementary Fig.2) isolated from Gdpd3+/+tet-CML-affected (SCL-tTA+TRE-BCR-ABL1+) mice (1male, 6females) or normal littermate (SCL-tTA+) mice (4males, 4females).
Data are the mean ratio±s.d. of transcript levels normalised to Actb (n=3 biologically independent samples) (P-value, unpaired two-sided Student’s t-test).

## Sheet: Figure 1c
Title	The lysophospholipase D enzyme Gdpd3 is required to maintain chronic myelogenous leukaemia stem cells
Authour	Kazuhito Naka, Ryosuke Ochiai, Eriko Matsubara, Chie Kondo, Kyung-Min Yang, Takayuki Hoshii, Masatake Araki, Kimi Araki, Yusuke Sotomaru, Ko Sasaki, Kinuko Mitani, Dong-Wook Kim, Akira Ooshima and Seong-Jin Kim
Figure 1 c		Raw data			Processed data
		Colony number			Normalised to 1,000 cells
CML LSK	Sorted cell number	Sample 1	Sample 2	Sample 3	Sample 1	Sample 2	Sample 3	Average	Stdev	T Test
Control	655	87	97	98	398.473	444.275	448.855	430.534	27.86
mGdpd3 siRNA #1	630	44	44	47	209.524	209.524	223.81	214.286	8.24786	0.000208818
mGdpd3 siRNA #3	559	18	13	21	96.6011	69.7674	112.701	93.0233	21.6894	7.79341e-05
Quantitation of the colony-forming capacity of Gdpd3+/+ CML-LSK cells that were transduced with/without Cy3-labelled siRNA targetting mouse Gdpd3 mRNA (mGdpd3 siRNA #1 or #3).
Cy3+ and Cy3- CML-LSK cells were purified at three days post-transduction and plated in semi-solid methylcellulose medium.
Data are the mean colony number±s.d. (n=3) and are representative of biologically independent three experiments (P-value compared with control, unpaired two-sided Student’s t-test).

## Sheet: Figure 1d
Title	The lysophospholipase D enzyme Gdpd3 is required to maintain chronic myelogenous leukaemia stem cells
Authour	Kazuhito Naka, Ryosuke Ochiai, Eriko Matsubara, Chie Kondo, Kyung-Min Yang, Takayuki Hoshii, Masatake Araki, Kimi Araki, Yusuke Sotomaru, Ko Sasaki, Kinuko Mitani, Dong-Wook Kim, Akira Ooshima and Seong-Jin Kim
Figure 1d
		Raw data			Processed data
		Colony number			Normalised to 1,000 cells
	Normal KSL	Sample 1	Sample 2	Sample 3	Sample 1	Sample 2	Sample 3	Average	Stdev	T Test
	WT	153	129	145	459	387	435	427	36.6606
	Gdpd3B KO	133	139	117	399	417	351	389	34.1174	0.259057
Quantitation of colony-forming capacity of haematopoietic stem/progenitor (LSK) cells that were isolated from normal Gdpd3+/+ (1female) and Gdpd3-/- (1female) mouse and cultured in semi-solid methylcellulose medium under hypoxic (3% O2) conditions.
Data are the mean colony number±s.d. (n=3) and are representative of biologically independent two experiments (P-value, unpaired two-sided Student’s t-test).

## Sheet: Figure 1e
Title	The lysophospholipase D enzyme Gdpd3 is required to maintain chronic myelogenous leukaemia stem cells
Authour	Kazuhito Naka, Ryosuke Ochiai, Eriko Matsubara, Chie Kondo, Kyung-Min Yang, Takayuki Hoshii, Masatake Araki, Kimi Araki, Yusuke Sotomaru, Ko Sasaki, Kinuko Mitani, Dong-Wook Kim, Akira Ooshima and Seong-Jin Kim
Figure 1e
		Raw data
		Absolute number of LT-CML stem cells
		Sample 1	Sample 2	Sample 3	Average	Stdev	T Test
	WT	6169.4	6882	2806.86	5286.09	2176.44
	Gdpd3B KO	10918.8	8770.08	6674.8	8787.89	2122.06	0.116736
Absolute numbers of LT-CML stem cells isolated from the two hind limbs of Gdpd3+/+tet-CML-affected mice (3females, n=3 biologically independent samples) and Gdpd3-/-tet-CML-affected mice (1male, 2females, n=3 biologically independent samples) (P-value, unpaired two-sided Student’s t-test).

## Sheet: Figure 1f
Title	The lysophospholipase D enzyme Gdpd3 is required to maintain chronic myelogenous leukaemia stem cells
Authour	Kazuhito Naka, Ryosuke Ochiai, Eriko Matsubara, Chie Kondo, Kyung-Min Yang, Takayuki Hoshii, Masatake Araki, Kimi Araki, Yusuke Sotomaru, Ko Sasaki, Kinuko Mitani, Dong-Wook Kim, Akira Ooshima and Seong-Jin Kim
Figure 1f
		Raw data			Processed data
		Colony number			Normalised to 1,000 cells
	LT-CML stem cells	Sample 1	Sample 2	Sample 3	Sample 1	Sample 2	Sample 3	Average	Stdev	T Test
	WT	180	195	217	540	585	651	592	55.8301
	Gdpd3B KO	414	418	474	1242	1254	1422	1306	100.638	0.00042516
Quantitation of colony-forming capacity of LT-CML stem cells that were isolated from a Gdpd3+/+tet-CML-affected mouse (1male) and a Gdpd3-/-tet-CML-affected mouse (1male) and co-cultured on a OP-9 stromal cell layer under hypoxic (3% O2) conditions.
Data are the mean colony number±s.d. (n=3) and are representative of biologically independent three experiments (P-value, unpaired two-sided Student’s t-test).

## Sheet: Figure 1g
Title	The lysophospholipase D enzyme Gdpd3 is required to maintain chronic myelogenous leukaemia stem cells
Authour	Kazuhito Naka, Ryosuke Ochiai, Eriko Matsubara, Chie Kondo, Kyung-Min Yang, Takayuki Hoshii, Masatake Araki, Kimi Araki, Yusuke Sotomaru, Ko Sasaki, Kinuko Mitani, Dong-Wook Kim, Akira Ooshima and Seong-Jin Kim
Figure 1g	Survival rates of Gdpd3+/+tet-CML-affected mice (18males, 8females, n=26 biologically independent samples) and Gdpd3+/+tet-CML-affected mice (19males, 4females, n=23 biologically independent samples) after induction of CML by Dox withdrawal.
Total mouse number (n)	26	23
	Number of dead mouse		Accumulated Number of dead mouse		Survival rate for graph (%)
Time post-Dox withdrawal (day)	Wild type	Gdpd3B KO	Wild type	Gdpd3B KO	Wild type	Gdpd3B KO
1			0	0	100	100
2			0	0	100	100
3			0	0	100	100
4			0	0	100	100
5			0	0	100	100
6			0	0	100	100
7			0	0	100	100
8			0	0	100	100
9			0	0	100	100
10			0	0	100	100
11			0	0	100	100
12			0	0	100	100
13			0	0	100	100
14			0	0	100	100
15			0	0	100	100
16			0	0	100	100
17			0	0	100	100
18			0	0	100	100
19			0	0	100	100
20			0	0	100	100
21			0	0	100	100
22			0	0	100	100
23			0	0	100	100
24			0	0	100	100
25			0	0	100	100
26			0	0	100	100
27			0	0	100	100
28			0	0	100	100
29			0	0	100	100
30			0	0	100	100
31			0	0	100	100
32		1	0	1	100	95.6522
33			0	1	100	95.6522
34			0	1	100	95.6522
35			0	1	100	95.6522
36			0	1	100	95.6522
37			0	1	100	95.6522
38			0	1	100	95.6522
39			0	1	100	95.6522
40		1	0	2	100	91.3043
41			0	2	100	91.3043
42		1	0	3	100	86.9565
43			0	3	100	86.9565
44			0	3	100	86.9565
45			0	3	100	86.9565
46			0	3	100	86.9565
47			0	3	100	86.9565
48			0	3	100	86.9565
49			0	3	100	86.9565
50			0	3	100	86.9565
51			0	3	100	86.9565
52			0	3	100	86.9565
53			0	3	100	86.9565
54			0	3	100	86.9565
55			0	3	100	86.9565
56			0	3	100	86.9565
57			0	3	100	86.9565
58			0	3	100	86.9565
59			0	3	100	86.9565
60			0	3	100	86.9565
61			0	3	100	86.9565
62			0	3	100	86.9565
63			0	3	100	86.9565
64			0	3	100	86.9565
65			0	3	100	86.9565
66			0	3	100	86.9565
67		1	0	4	100	82.6087
68			0	4	100	82.6087
69			0	4	100	82.6087
70			0	4	100	82.6087
71			0	4	100	82.6087
72			0	4	100	82.6087
73		1	0	5	100	78.2609
74			0	5	100	78.2609
75			0	5	100	78.2609
76			0	5	100	78.2609
77			0	5	100	78.2609
78			0	5	100	78.2609
79			0	5	100	78.2609
80			0	5	100	78.2609
81			0	5	100	78.2609
82			0	5	100	78.2609
83			0	5	100	78.2609
84			0	5	100	78.2609
85			0	5	100	78.2609
86			0	5	100	78.2609
87			0	5	100	78.2609
88			0	5	100	78.2609
89			0	5	100	78.2609
90			0	5	100	78.2609
91			0	5	100	78.2609
92	1		1	5	96.1538	78.2609
93			1	5	96.1538	78.2609
94			1	5	96.1538	78.2609
95			1	5	96.1538	78.2609
96			1	5	96.1538	78.2609
97			1	5	96.1538	78.2609
98			1	5	96.1538	78.2609
99			1	5	96.1538	78.2609
100			1	5	96.1538	78.2609
101			1	5	96.1538	78.2609
102			1	5	96.1538	78.2609
103			1	5	96.1538	78.2609
104			1	5	96.1538	78.2609
105			1	5	96.1538	78.2609
106			1	5	96.1538	78.2609
107			1	5	96.1538	78.2609
108			1	5	96.1538	78.2609
109			1	5	96.1538	78.2609
110			1	5	96.1538	78.2609
111			1	5	96.1538	78.2609
112			1	5	96.1538	78.2609
113			1	5	96.1538	78.2609
114			1	5	96.1538	78.2609
115			1	5	96.1538	78.2609
116			1	5	96.1538	78.2609
117			1	5	96.1538	78.2609
118			1	5	96.1538	78.2609
119			1	5	96.1538	78.2609
120			1	5	96.1538	78.2609
121			1	5	96.1538	78.2609
122			1	5	96.1538	78.2609
123			1	5	96.1538	78.2609
124			1	5	96.1538	78.2609
125	1		2	5	92.3077	78.2609
126			2	5	92.3077	78.2609
127		1	2	6	92.3077	73.913
128			2	6	92.3077	73.913
129			2	6	92.3077	73.913
130	1		3	6	88.4615	73.913
131			3	6	88.4615	73.913
132			3	6	88.4615	73.913
133			3	6	88.4615	73.913
134	2		5	6	80.7692	73.913
135			5	6	80.7692	73.913
136			5	6	80.7692	73.913
137			5	6	80.7692	73.913
138			5	6	80.7692	73.913
139			5	6	80.7692	73.913
140			5	6	80.7692	73.913
141			5	6	80.7692	73.913
142		1	5	7	80.7692	69.5652
143			5	7	80.7692	69.5652
144			5	7	80.7692	69.5652
145	1		6	7	76.9231	69.5652
146			6	7	76.9231	69.5652
147			6	7	76.9231	69.5652
148			6	7	76.9231	69.5652
149			6	7	76.9231	69.5652
150			6	7	76.9231	69.5652
151			6	7	76.9231	69.5652
152			6	7	76.9231	69.5652
153	1		7	7	73.0769	69.5652
154			7	7	73.0769	69.5652
155			7	7	73.0769	69.5652
156			7	7	73.0769	69.5652
157			7	7	73.0769	69.5652
158			7	7	73.0769	69.5652
159			7	7	73.0769	69.5652
160			7	7	73.0769	69.5652
161			7	7	73.0769	69.5652
162			7	7	73.0769	69.5652
163			7	7	73.0769	69.5652
164			7	7	73.0769	69.5652
165			7	7	73.0769	69.5652
166			7	7	73.0769	69.5652
167			7	7	73.0769	69.5652
168			7	7	73.0769	69.5652
169			7	7	73.0769	69.5652
170	1		8	7	69.2308	69.5652
171			8	7	69.2308	69.5652
172			8	7	69.2308	69.5652
173			8	7	69.2308	69.5652
174	1		9	7	65.3846	69.5652
175			9	7	65.3846	69.5652
176			9	7	65.3846	69.5652
177	1		10	7	61.5385	69.5652
178			10	7	61.5385	69.5652
179			10	7	61.5385	69.5652
180	2		12	7	53.8462	69.5652
181	1		13	7	50	69.5652
182	1	1	14	8	46.1538	65.2174
183			14	8	46.1538	65.2174
184		1	14	9	46.1538	60.8696
185			14	9	46.1538	60.8696
186			14	9	46.1538	60.8696
187	1		15	9	42.3077	60.8696
188			15	9	42.3077	60.8696
189			15	9	42.3077	60.8696
190			15	9	42.3077	60.8696
191			15	9	42.3077	60.8696
192			15	9	42.3077	60.8696
193			15	9	42.3077	60.8696
194	1		16	9	38.4615	60.8696
195			16	9	38.4615	60.8696
196			16	9	38.4615	60.8696
197			16	9	38.4615	60.8696
198			16	9	38.4615	60.8696
199			16	9	38.4615	60.8696
200			16	9	38.4615	60.8696
201			16	9	38.4615	60.8696
202			16	9	38.4615	60.8696
203			16	9	38.4615	60.8696
204	1		17	9	34.6154	60.8696
205			17	9	34.6154	60.8696
206			17	9	34.6154	60.8696
207			17	9	34.6154	60.8696
208			17	9	34.6154	60.8696
209	1		18	9	30.7692	60.8696
210			18	9	30.7692	60.8696
211			18	9	30.7692	60.8696
212			18	9	30.7692	60.8696
213			18	9	30.7692	60.8696
214			18	9	30.7692	60.8696
215			18	9	30.7692	60.8696
216			18	9	30.7692	60.8696
217			18	9	30.7692	60.8696
218			18	9	30.7692	60.8696
219	1	1	19	10	26.9231	56.5217
220			19	10	26.9231	56.5217
221			19	10	26.9231	56.5217
222			19	10	26.9231	56.5217
223		1	19	11	26.9231	52.1739
224			19	11	26.9231	52.1739
225			19	11	26.9231	52.1739
226	1		20	11	23.0769	52.1739
227			20	11	23.0769	52.1739
228			20	11	23.0769	52.1739
229			20	11	23.0769	52.1739
230			20	11	23.0769	52.1739
231			20	11	23.0769	52.1739
232			20	11	23.0769	52.1739
233			20	11	23.0769	52.1739
234			20	11	23.0769	52.1739
235			20	11	23.0769	52.1739
236		1	20	12	23.0769	47.8261
237	1		21	12	19.2308	47.8261
238			21	12	19.2308	47.8261
239			21	12	19.2308	47.8261
240			21	12	19.2308	47.8261
241			21	12	19.2308	47.8261
242			21	12	19.2308	47.8261
243			21	12	19.2308	47.8261
244	1		22	12	15.3846	47.8261
245			22	12	15.3846	47.8261
246			22	12	15.3846	47.8261
247		1	22	13	15.3846	43.4783
248			22	13	15.3846	43.4783
249			22	13	15.3846	43.4783
250		1	22	14	15.3846	39.1304
251	1	1	23	15	11.5385	34.7826
252			23	15	11.5385	34.7826
253			23	15	11.5385	34.7826
254		1	23	16	11.5385	30.4348
255			23	16	11.5385	30.4348
256			23	16	11.5385	30.4348
257			23	16	11.5385	30.4348
258			23	16	11.5385	30.4348
259			23	16	11.5385	30.4348
260			23	16	11.5385	30.4348
261			23	16	11.5385	30.4348
262			23	16	11.5385	30.4348
263			23	16	11.5385	30.4348
264			23	16	11.5385	30.4348
265			23	16	11.5385	30.4348
266			23	16	11.5385	30.4348
267			23	16	11.5385	30.4348
268			23	16	11.5385	30.4348
269	1		24	16	7.69231	30.4348
270			24	16	7.69231	30.4348
271			24	16	7.69231	30.4348
272			24	16	7.69231	30.4348
273			24	16	7.69231	30.4348
274			24	16	7.69231	30.4348
275			24	16	7.69231	30.4348
276			24	16	7.69231	30.4348
277			24	16	7.69231	30.4348
278			24	16	7.69231	30.4348
279			24	16	7.69231	30.4348
280			24	16	7.69231	30.4348
281			24	16	7.69231	30.4348
282			24	16	7.69231	30.4348
283			24	16	7.69231	30.4348
284		1	24	17	7.69231	26.087
285			24	17	7.69231	26.087
286	1		25	17	3.84615	26.087
287			25	17	3.84615	26.087
288		1	25	18	3.84615	21.7391
289			25	18	3.84615	21.7391
290			25	18	3.84615	21.7391
291			25	18	3.84615	21.7391
292			25	18	3.84615	21.7391
293			25	18	3.84615	21.7391
294			25	18	3.84615	21.7391
295			25	18	3.84615	21.7391
296			25	18	3.84615	21.7391
297			25	18	3.84615	21.7391
298			25	18	3.84615	21.7391
299			25	18	3.84615	21.7391
300			25	18	3.84615	21.7391

## Sheet: Figure 2a
Title	The lysophospholipase D enzyme Gdpd3 is required to maintain chronic myelogenous leukaemia stem cells
Authour	Kazuhito Naka, Ryosuke Ochiai, Eriko Matsubara, Chie Kondo, Kyung-Min Yang, Takayuki Hoshii, Masatake Araki, Kimi Araki, Yusuke Sotomaru, Ko Sasaki, Kinuko Mitani, Dong-Wook Kim, Akira Ooshima and Seong-Jin Kim
Figure 2a	Survival rates of retro-CML-affected mice in a primary BMT experiment that received BCR-ABL1/EGFP-transduced LSK cells from either Gdpd3+/+ mice (1 male, 1 female) or Gdpd3-/- mice (2 females).
	Results shown are cumulative data obtained from two biologically independent experiments.
Total mouse number (n)	11	14
	Number of dead mouse		Accumulated Number of dead mouse		Survival rate for graph (%)
Time post-transplantation (day)	Wild type	Gdpd3B KO	Wild type	Gdpd3B KO	Wild type	Gdpd3B KO
1			0	0	100	100
2			0	0	100	100
3			0	0	100	100
4			0	0	100	100
5			0	0	100	100
6			0	0	100	100
7			0	0	100	100
8			0	0	100	100
9			0	0	100	100
10			0	0	100	100
11			0	0	100	100
12			0	0	100	100
13			0	0	100	100
14			0	0	100	100
15		1	0	1	100	92.8571
16	1		1	1	90.9091	92.8571
17	1	3	2	4	81.8182	71.4286
18		1	2	5	81.8182	64.2857
19		5	2	10	81.8182	28.5714
20	1	1	3	11	72.7273	21.4286
21		2	3	13	72.7273	7.14286
22			3	13	72.7273	7.14286
23	1	1	4	14	63.6364	0
24	1		5	14	54.5455	0
25	1		6	14	45.4545	0
26			6	14	45.4545	0
27	2		8	14	27.2727	0
28			8	14	27.2727	0
29	1		9	14	18.1818	0
30			9	14	18.1818	0
31	2		11	14	0	0
32			11	14	0	0
33			11	14	0	0
34			11	14	0	0
35			11	14	0	0
36			11	14	0	0
37			11	14	0	0
38			11	14	0	0
39			11	14	0	0
40			11	14	0	0

## Sheet: Figure 2b
Title	The lysophospholipase D enzyme Gdpd3 is required to maintain chronic myelogenous leukaemia stem cells
Authour	Kazuhito Naka, Ryosuke Ochiai, Eriko Matsubara, Chie Kondo, Kyung-Min Yang, Takayuki Hoshii, Masatake Araki, Kimi Araki, Yusuke Sotomaru, Ko Sasaki, Kinuko Mitani, Dong-Wook Kim, Akira Ooshima and Seong-Jin Kim
Figure 2b	Survival rate of second-round BMT recipient mice that received serial transplantation of BCR-ABL1/EGFP+ CML-LSK cells (3x104 cells) isolated from either the Gdpd3+/+ retro-CML-affected mice (14 females) or Gdpd3-/- retro-CML-affected mice (15 females).
	Results shown are cumulative data obtained from three biologically independent experiments. Mouse survival was monitored for ninety days.
Total mouse number (n)	19	28
	Number of dead mouse		Accumulated Number of dead mouse		Survival rate for graph (%)
Time post-transplantation (day)	Wild type	Gdpd3B KO	Wild type	Gdpd3B KO	Wild type	Gdpd3B KO
1			0	0	100	100
2			0	0	100	100
3			0	0	100	100
4			0	0	100	100
5			0	0	100	100
6			0	0	100	100
7			0	0	100	100
8			0	0	100	100
9			0	0	100	100
10			0	0	100	100
11			0	0	100	100
12			0	0	100	100
13			0	0	100	100
14			0	0	100	100
15			0	0	100	100
16	2		2	0	89.4737	100
17			2	0	89.4737	100
18	2		4	0	78.9474	100
19	1		5	0	73.6842	100
20	1		6	0	68.4211	100
21	1		7	0	63.1579	100
22	2		9	0	52.6316	100
23	1		10	0	47.3684	100
24	1		11	0	42.1053	100
25			11	0	42.1053	100
26	1		12	0	36.8421	100
27			12	0	36.8421	100
28			12	0	36.8421	100
29			12	0	36.8421	100
30	1		13	0	31.5789	100
31			13	0	31.5789	100
32			13	0	31.5789	100
33			13	0	31.5789	100
34			13	0	31.5789	100
35			13	0	31.5789	100
36			13	0	31.5789	100
37		1	13	1	31.5789	96.4286
38			13	1	31.5789	96.4286
39			13	1	31.5789	96.4286
40			13	1	31.5789	96.4286
41			13	1	31.5789	96.4286
42			13	1	31.5789	96.4286
43			13	1	31.5789	96.4286
44			13	1	31.5789	96.4286
45			13	1	31.5789	96.4286
46			13	1	31.5789	96.4286
47			13	1	31.5789	96.4286
48			13	1	31.5789	96.4286
49			13	1	31.5789	96.4286
50			13	1	31.5789	96.4286
51			13	1	31.5789	96.4286
52			13	1	31.5789	96.4286
53			13	1	31.5789	96.4286
54			13	1	31.5789	96.4286
55			13	1	31.5789	96.4286
56			13	1	31.5789	96.4286
57	1		14	1	26.3158	96.4286
58			14	1	26.3158	96.4286
59			14	1	26.3158	96.4286
60			14	1	26.3158	96.4286
61			14	1	26.3158	96.4286
62			14	1	26.3158	96.4286
63			14	1	26.3158	96.4286
64			14	1	26.3158	96.4286
65			14	1	26.3158	96.4286
66		1	14	2	26.3158	92.8571
67			14	2	26.3158	92.8571
68			14	2	26.3158	92.8571
69			14	2	26.3158	92.8571
70			14	2	26.3158	92.8571
71			14	2	26.3158	92.8571
72			14	2	26.3158	92.8571
73			14	2	26.3158	92.8571
74			14	2	26.3158	92.8571
75			14	2	26.3158	92.8571
76		1	14	3	26.3158	89.2857
77			14	3	26.3158	89.2857
78			14	3	26.3158	89.2857
79		1	14	4	26.3158	85.7143
80			14	4	26.3158	85.7143
81			14	4	26.3158	85.7143
82			14	4	26.3158	85.7143
83		1	14	5	26.3158	82.1429
84			14	5	26.3158	82.1429
85			14	5	26.3158	82.1429
86			14	5	26.3158	82.1429
87			14	5	26.3158	82.1429
88			14	5	26.3158	82.1429
89			14	5	26.3158	82.1429
90			14	5	26.3158	82.1429

## Sheet: Figure 2c
Title	The lysophospholipase D enzyme Gdpd3 is required to maintain chronic myelogenous leukaemia stem cells
Authour	Kazuhito Naka, Ryosuke Ochiai, Eriko Matsubara, Chie Kondo, Kyung-Min Yang, Takayuki Hoshii, Masatake Araki, Kimi Araki, Yusuke Sotomaru, Ko Sasaki, Kinuko Mitani, Dong-Wook Kim, Akira Ooshima and Seong-Jin Kim
Figure 2c
Absolute no. of BCR-ABL1/EGFP+ LSK cells					Post-1st BMT
	Mouse	Cell	Absolute No	Average	Stdev	T Test
WT	1	BM	5937.49
	2	BM	13933.4
	3	BM	9530.06
	4	BM	6952.04
	5	BM	13393.4
	6	BM	7787.65
	7	BM	14456.7	10284.4	3586.84
Gdpd3B KO	1	BM	19978.4
	2	BM	5082.48
	3	BM	7259.14	10773.3	8045.76	0.892575
Absolute numbers of BCR-ABL1/EGFP+ CML-LSK cells isolated from BM of the two hind limbs of Gdpd3+/+ retro-CML-affected mice and Gdpd3-/- retro-CML-affected mice after a first-round of serial BM transplantation.
(P-value, unpaired two-sided Student’s t-test). (See also Supplementary Fig.6)

## Sheet: Figure 2d
Title	The lysophospholipase D enzyme Gdpd3 is required to maintain chronic myelogenous leukaemia stem cells
Authour	Kazuhito Naka, Ryosuke Ochiai, Eriko Matsubara, Chie Kondo, Kyung-Min Yang, Takayuki Hoshii, Masatake Araki, Kimi Araki, Yusuke Sotomaru, Ko Sasaki, Kinuko Mitani, Dong-Wook Kim, Akira Ooshima and Seong-Jin Kim
Figure 2d
Absolute no. of BCR-ABL1/EGFP+ LSK cells				Post-1st BMT
	Mouse	Cell	Absolute No	Average	Stdev	T Test
WT	1	Spleen	16324.8
	2	Spleen	18631.6
	3	Spleen	19678.5
	4	Spleen	45272.9
	5	Spleen	57133.5
	6	Spleen	22193.9	29872.5	17047.6
Gdpd3B KO	1	Spleen	19170
	2	Spleen	168518
	3	Spleen	128800
	4	Spleen	71884.8	105496	77353.3	0.0389571
Absolute numbers of BCR-ABL1/EGFP+ CML-LSK cells isolated from spleen of Gdpd3+/+ retro-CML-affected mice and Gdpd3-/- retro-CML-affected mice after a first-round of serial BM transplantation.
(P-value, unpaired two-sided Student’s t-test)

[truncated: 31 more sheets: Figure 2e, Figure 2f, Figure 2g, Figure 3a, Figure 3b, Figure 4 Lipid mediators, Figure 4a,b,c, Figure 6a, Figure 6b, Figure 6c, Figure 6d, Figure 6e, Figure 6fg, Figure 7a, Figure 7b, Figure 7c, Figure 7d, Figure 7e, Figure 7f, Figure 7g …]
